# Supplementary material for: Electro-Thermal Co-Design and Verification of TGV Transmission Structures for High-Power High-Frequency Applications
Source: Micromachines (Basel). 2026 Feb 16;17(2):253. doi: 10.3390/mi17020253 (PMC12942756; doi:10.3390/mi17020253)
Supplement: Supplementary file 1 [file micromachines-17-00253-s001.zip]

Archive with 1 entries (1 files):
- micromachines-4108766-supplementary.pdf
